# Supplementary material for: Larvae and a new species of Ancyronyx Erichson, 1847 (Insecta, Coleoptera, Elmidae) from Palawan, Philippines, using DNA sequences for the assignment of the developmental stages
Source: Zookeys. 2011 Oct 13;(136):47–82. doi: 10.3897/zookeys.136.1914 (PMC3229288; doi:10.3897/zookeys.136.1914)
Supplement: XML Treatment for Ancyronyx punkti [file zookeys.136.1914-treatment2.xml]

<!DOCTYPE tp:taxon-treatment
  PUBLIC "-//TaxonX//DTD Taxonomic Treatment Publishing DTD v0 20100105//EN" "tax-treatment-NSO.dtd">
<tp:taxon-treatment xmlns:tp="http://www.plazi.org/taxpub"><tp:treatment-meta><mixed-citation publication-type="journal"><person-group><name><surname>Freitag</surname><given-names>Hendrik</given-names></name><name><surname>Balke</surname><given-names>Michael</given-names></name></person-group><article-title>Larvae and a new species of <italic>Ancyronyx</italic> Erichson, 1847 (Insecta, Coleoptera, Elmidae) from Palawan, Philippines, using DNA sequences for the assignment of the developmental stages</article-title><source>Zookeys</source><day>13</day><month>10</month><year>2011</year><volume>2011</volume><issue>136</issue><fpage>47</fpage><lpage>82</lpage><pub-id pub-id-type="doi">10.3897/zookeys.136.1914</pub-id></mixed-citation></tp:treatment-meta><tp:nomenclature><tp:taxon-name>
                        <tp:taxon-name-part taxon-name-part-type="genus">Ancyronyx</tp:taxon-name-part>
                        <tp:taxon-name-part taxon-name-part-type="species">punkti</tp:taxon-name-part>
                    <object-id xmlns:xlink="http://www.w3.org/1999/xlink" xlink:type="simple">http://species-id.net/wiki/Ancyronyx_punkti</object-id>
                    </tp:taxon-name><tp:taxon-authority>Freitag &amp; Jäch, 2007</tp:taxon-authority><xref ref-type="fig" rid="F3">Figs 4</xref><xref ref-type="fig" rid="F5">12A–K</xref><tp:nomenclature-citation-list><tp:nomenclature-citation><tp:taxon-name>Ancyronyx punkti</tp:taxon-name><comment> Freitag &amp; Jäch, 2007: 47–50 (adult description).</comment></tp:nomenclature-citation></tp:nomenclature-citation-list></tp:nomenclature><tp:treatment-sec sec-type="Material examined"><title>Material examined. </title><p>1♀ (ZMUC) “PHIL.: Palawan, P.Princesa; Bgy. Binduyan, Olanguan Falls/Brdg., Nat. Highway km 29; 2.5 km upstr.,rocks, gravel boulder, CPOM; degr. prim. veget.,<named-content xmlns:xlink="http://www.w3.org/1999/xlink" content-type="dwc:verbatimCoordinates" xlink:type="simple">10°02'11"N, 119°03'01"E</named-content> 28.08.2010, leg. Freitag (126a)M"; 3 exs. (CFP) PHIL.: Palawan, P.Princesa; 2km SE Laptay/Napsan, Bubugtungan mountain stream, semi-prim.forest, <named-content xmlns:xlink="http://www.w3.org/1999/xlink" content-type="dwc:verbatimCoordinates" xlink:type="simple">9°41'14"N, 118°27'17"E</named-content> 07.9.2008, leg.<!--PageBreak--> Freitag (23a)M; 2 exs., 1L (0.27) (CFP) “PHIL.: Palawan, P.Princesa; Concepcion, Taranaban R.; c.6km upstr. Highw., mount.riv., riffle; boulders, woodlitter; c.150m asl <named-content xmlns:xlink="http://www.w3.org/1999/xlink" content-type="dwc:verbatimCoordinates" xlink:type="simple">10°02'30"N, 119°00'45"E</named-content>, 20.1.1995 leg. Freitag (16b)M"; 5♂♂, 6♀♀, 2 L (0.28, 0.31) (ZSM [FR002, FR008], CFP) “PHIL.: Palawan, Aborlan; Cabigaan, Talakaigan R.; mount.Riv. upst.dam, riffle, rocks, boulders,CPOM,forest, c.50m asl, <named-content xmlns:xlink="http://www.w3.org/1999/xlink" content-type="dwc:verbatimCoordinates" xlink:type="simple">9°26'50"N, 118°26'49"E</named-content> 25.2.1995, leg. Freitag (154)M"; 34 exs., 3L (0.29, 0.30, 0.31) (NMW, SMTD) “PHIL.: Palawan, Narra, 7 km N town centre, downstr. Estrella Falls, mountain riv.; sec. forest, gravel, boulders, submerged wood, riffle; c. 50m asl., c. <named-content xmlns:xlink="http://www.w3.org/1999/xlink" content-type="dwc:verbatimCoordinates" xlink:type="simple">9°20'N, 118°23'E</named-content> 16.4.2010, leg. Freitag &amp; Pangantihon (180a)"; 1♂, 2L (0.20, 0.28) (CFP) “PHIL.: Palawan, Narra, 5 km W town proper, Taritien River near DENR Station; <!--PageBreak-->riffle, boulders, gravel, wood litter <named-content xmlns:xlink="http://www.w3.org/1999/xlink" content-type="dwc:verbatimCoordinates" xlink:type="simple">9°18'55"N, 118°22'56"E</named-content> 17.4.2010, leg. Freitag et al. (182b)M"; 37exs., 13L (0.24, 0.25, 0.26, 2 × 0.28, 4 × 0.30, 2 × 0.31, 2 × 0.32) (NMW, ZMUC, IMRL) “PHIL.: Palawan, Narra, 5 km W town proper, Taritien River, riffle, boulders, gravel, wood litter/leaf litter c. 100m asl. <named-content xmlns:xlink="http://www.w3.org/1999/xlink" content-type="dwc:verbatimCoordinates" xlink:type="simple">9°19'11"N, 118°22'35"E</named-content> 17.4.2010, leg. Freitag et al. (182a)"; 3 exs. (CFP) “PHIL.: Palawan, Rizal, Campung-ulay, Kalitawan Riv.; HW km 212.2, sec. veget/forest; slightly polluted, submerged wood in run, c. 30m asl. <named-content xmlns:xlink="http://www.w3.org/1999/xlink" content-type="dwc:verbatimCoordinates" xlink:type="simple">9°19'11"N, 118°22'35"E</named-content> 02.7.2010, leg. Freitag (186)"; 2L (0.29, 0.32) (CFP) “PHIL.: Palawan, Brookes P., Salogon, Manguguran Riv./Sitio, mount. riv.; rocks, CPOM, sand; riffle sec. veget., 70m asl., <named-content xmlns:xlink="http://www.w3.org/1999/xlink" content-type="dwc:verbatimCoordinates" xlink:type="simple">8°44'07"N, 117°42'15"E</named-content> 01.9.1994, leg. Freitag (148)M"; 1 L (0.31) (PCSD) “PHIL.: Palawan, Brookes P., Sabsaban River, c.10km NW of town proper, downstr. falls, grassbank rills, <named-content xmlns:xlink="http://www.w3.org/1999/xlink" content-type="dwc:verbatimCoordinates" xlink:type="simple">8°49'N, 117°48'E</named-content> 20.5.1994, leg. Freitag (79c)M".</p></tp:treatment-sec><tp:treatment-sec sec-type="Larval diagnosis (based on 6th instar)"><title>Larval diagnosis (based on 6<sup>th</sup> instar).</title><p>Colour (<xref ref-type="fig" rid="F3">Fig. 4</xref>) very similar to that of <italic><tp:taxon-name>Ancyronyx minerva</tp:taxon-name></italic>, but most distinctly different by ventral head portions pale; anterior yellow pronotal band not extended posteriad along the midline; meso-, metanotum and abdominal segments with rather inconspicuous or without yellow pattern at medioposterior margin and apex of abdominal segment IX with conspicuous yellow pattern extending anteriad up to c. posterior 0.3.</p><p>HW 0.32 mm; entire larva about 3.0 mm long. Body elongate, broader than that of <italic><tp:taxon-name>Ancyronyx minerva</tp:taxon-name></italic>, but very similar in the external characters, except for the following:</p><p>Posterolateral projections (<xref ref-type="fig" rid="F5">Fig. 12A</xref>) of abdominal segments IV–VIII distinctly overreaching posterior segment margins (approximately as long as the squamose setae at posterior segment margins).</p><p>Head (<xref ref-type="fig" rid="F3">Figs 4</xref>; <xref ref-type="fig" rid="F5">12B–F</xref>) broadest posterior 0.4, not subparallel in posterior half; lateral setae moderately long; dorsolaterally with a pair of rather long double setae (<xref ref-type="fig" rid="F5">Fig. 12C</xref>). Frontal suture V-shaped, rather inconspicuous (<xref ref-type="fig" rid="F3">Fig. 4</xref>). Subbasal fringe of clypeus with rather short fasciculate setae. Ventral side (<xref ref-type="fig" rid="F5">Fig. 12D</xref>) dominantly rugulose, without glabrous areas. Antennae as in <xref ref-type="fig" rid="F5">Fig. 12E</xref>, fringe of scapus setae fasciculate with one long trichoid medial extension each, pedicel longer than in <italic><tp:taxon-name>Ancyronyx minerva</tp:taxon-name></italic> (c. four times as long as broad); apex of flagellum with cylindrically elongate sensillum (broken off in figured specimen). Maxilla (<xref ref-type="fig" rid="F5">Figs 12D, F</xref>) with stipes slightly tapering towards apex; maxillary palpus (<xref ref-type="fig" rid="F5">Fig. 12F</xref>) slightly broader and stouter than in <italic><tp:taxon-name>Ancyronyx minerva</tp:taxon-name></italic>. Labial mentum (<xref ref-type="fig" rid="F5">Figs 12D, F</xref>) distinctly concave in posterior half, narrowest at basal 0.25, pair of trichoid setae long (reaching anterior margin) inserted sublaterally at anterior 0.2; lateroapical pair of spines broad, subtriangular, positioned at distal edge, not subapical. Submentum (prementum), ligula and labial palpi as in <italic><tp:taxon-name>Ancyronyx minerva</tp:taxon-name></italic>.</p><p>Pro-, meso- and metathorax (<xref ref-type="fig" rid="F3">Figs 4</xref>; <xref ref-type="fig" rid="F5">12G, H</xref>) distinctly narrower anteriorly. Pronotum with several rather inconspicuous small round signa (glabrous areas) in posterior half (<xref ref-type="fig" rid="F5">Fig. 12B</xref>). Sclerites of venter of prothorax (<xref ref-type="fig" rid="F5">Fig. 12G</xref>) with concentrically arranged asperities and therefore rugulose, not glabrous. Venter of meso- and metathorax (<xref ref-type="fig" rid="F5">Fig. 12H</xref>) rugulose due to dense cover with asperities.</p><p>Legs (<xref ref-type="fig" rid="F5">Fig. 12H</xref>) slightly slenderer than those of <italic><tp:taxon-name>Ancyronyx minerva</tp:taxon-name></italic> and with asperities at coxae, trochanter and femora.</p><!--PageBreak--><p>Abdomen (<xref ref-type="fig" rid="F3">Figs 4</xref>; <xref ref-type="fig" rid="F5">12A, H–K</xref>) without noticeable dorsosagittal carinae except for subanterior portion of segment IX (<xref ref-type="fig" rid="F5">Fig. 12J</xref>); squamose setae at posterior rim of segments I–VIII large and overlapping (<xref ref-type="fig" rid="F5">Fig. 12I</xref>). Ventral sclerites of segment I with sagittal ridge almost reaching up to posterior margin, distinctly longer than 1/3 of segment length (<xref ref-type="fig" rid="F5">Fig. 12H</xref>)</p><p>Operculum (<xref ref-type="fig" rid="F5">Fig. 12J</xref>) with deep median depression. Apex of segment IX (<xref ref-type="fig" rid="F5">Fig. 12K</xref>) truncate to very slightly emarginate.</p><fig id="F5" position="float" orientation="portrait"><label>Figure 12.</label><caption><p><italic><tp:taxon-name>Ancyronyx punkti</tp:taxon-name></italic> Freitag &amp; Jäch, 2007, (SEM photographs) larva: <bold>A</bold> Posterolateral detail of abdominal segment VI, dorsal, with with posterolateral projections and spiracles, <bold>B</bold> pronotum and head, dorsal, <bold>C</bold> head, dorsolateral, <bold>D</bold> head, ventral, <bold>E</bold> antenna, ventral, <bold>F</bold> apical portions of labium and maxilla, ventral, <bold>G</bold> prothorax, ventral, <bold>H</bold> thoracic and first abdominal segments, ventral, <bold>I</bold> lateral and parts of median sclerites of abdominal venter, with asperities, setiferous tubercles and lateral projections, <bold>J</bold> operculum, lateroventral, <bold>K</bold> abdominal segments VIII and IX, dorsal.</p></caption><graphic xmlns:xlink="http://www.w3.org/1999/xlink" xlink:href="ZooKeys-136-047-g005.jpg" position="float" orientation="portrait" xlink:type="simple"/></fig></tp:treatment-sec><tp:treatment-sec sec-type="Variation between larval instars"><title>Variation between larval instars. </title><p>The few available prefinal instar specimens vary from the description above by relatively slenderer thoracic and abdominal segments, the relatively longer posterolateral projections, the distinctly shorter and broader legs and fewer setae on tibiae and femora.</p></tp:treatment-sec><tp:treatment-sec sec-type="Larval differential diagnosis"><title>Larval differential diagnosis. </title><p>The species can most easily be distinguished from <italic><tp:taxon-name>Ancyronyx minerva</tp:taxon-name></italic> which looks superficially most similar by the colour pattern of ventral head, pronotum and last abdominal segment and the longer median crest of the first abdominal segment venter.</p></tp:treatment-sec><tp:treatment-sec sec-type="Distribution"><title>Distribution. </title><p>Known from Palawan island.</p></tp:treatment-sec><tp:treatment-sec><!--Section generated to contain objects referenced in tp:taxon-treatment.--><fig id="F3" position="float" orientation="portrait"><label>Figure 3–10.</label><caption><p>Habitus of <bold>3</bold> <italic><tp:taxon-name>Ancyronyx minerva</tp:taxon-name></italic> Freitag &amp; Jäch, 2007, larva, <bold>4</bold> <italic><tp:taxon-name>Ancyronyx punkti</tp:taxon-name></italic> Freitag &amp; Jäch, 2007, larva, <bold>5</bold> <italic><tp:taxon-name>Ancyronyx pseudopatrolus</tp:taxon-name></italic> Freitag &amp; Jäch, 2007, larva, <bold>6</bold> <italic><tp:taxon-name>Ancyronyx patrolus</tp:taxon-name></italic> Freitag &amp; Jäch, 2007, larva, <bold>7</bold> <italic><tp:taxon-name>Ancyronyx montanus</tp:taxon-name></italic> Freitag &amp; Balke, sp. n., adult, <bold>8</bold> <italic><tp:taxon-name>Ancyronyx montanus</tp:taxon-name></italic> Freitag &amp; Balke, sp. n., larva, <bold>9</bold> <italic><tp:taxon-name>Ancyronyx procerus</tp:taxon-name></italic> Jäch, 1994, larva, <bold>10</bold> <italic><tp:taxon-name>Ancyronyx helgeschneideri</tp:taxon-name></italic> Freitag &amp; Jäch, 2007, larva.</p></caption><graphic xmlns:xlink="http://www.w3.org/1999/xlink" xlink:href="ZooKeys-136-047-g003.jpg" position="float" orientation="portrait" xlink:type="simple"/></fig></tp:treatment-sec></tp:taxon-treatment>
