# Supplementary material for: Larvae and a new species of Ancyronyx Erichson, 1847 (Insecta, Coleoptera, Elmidae) from Palawan, Philippines, using DNA sequences for the assignment of the developmental stages
Source: Zookeys. 2011 Oct 13;(136):47–82. doi: 10.3897/zookeys.136.1914 (PMC3229288; doi:10.3897/zookeys.136.1914)
Supplement: XML Treatment for Ancyronyx pseudopatrolus [file zookeys.136.1914-treatment3.xml]

<!DOCTYPE tp:taxon-treatment
  PUBLIC "-//TaxonX//DTD Taxonomic Treatment Publishing DTD v0 20100105//EN" "tax-treatment-NSO.dtd">
<tp:taxon-treatment xmlns:tp="http://www.plazi.org/taxpub"><tp:treatment-meta><mixed-citation publication-type="journal"><person-group><name><surname>Freitag</surname><given-names>Hendrik</given-names></name><name><surname>Balke</surname><given-names>Michael</given-names></name></person-group><article-title>Larvae and a new species of <italic>Ancyronyx</italic> Erichson, 1847 (Insecta, Coleoptera, Elmidae) from Palawan, Philippines, using DNA sequences for the assignment of the developmental stages</article-title><source>Zookeys</source><day>13</day><month>10</month><year>2011</year><volume>2011</volume><issue>136</issue><fpage>47</fpage><lpage>82</lpage><pub-id pub-id-type="doi">10.3897/zookeys.136.1914</pub-id></mixed-citation></tp:treatment-meta><tp:nomenclature><tp:taxon-name>
                        <tp:taxon-name-part taxon-name-part-type="genus">Ancyronyx</tp:taxon-name-part>
                        <tp:taxon-name-part taxon-name-part-type="species">pseudopatrolus</tp:taxon-name-part>
                    <object-id xmlns:xlink="http://www.w3.org/1999/xlink" xlink:type="simple">http://species-id.net/wiki/Ancyronyx_pseudopatrolus</object-id>
                    </tp:taxon-name><tp:taxon-authority>Freitag &amp; Jäch, 2007</tp:taxon-authority><xref ref-type="fig" rid="F3">Figs 5</xref><xref ref-type="fig" rid="F6">13A–E</xref><xref ref-type="fig" rid="F7">14A–I</xref><tp:nomenclature-citation-list><tp:nomenclature-citation><tp:taxon-name>Ancyronyx pseudopatrolus</tp:taxon-name><comment> Freitag &amp; Jäch, 2007: 46–47 (adult description).</comment></tp:nomenclature-citation></tp:nomenclature-citation-list></tp:nomenclature><tp:treatment-sec sec-type="Material examined"><title>Material examined. </title><p>11L (2 × 0.17, 2 × 0.22, 0.23, 0.24, 3 × 0.27, 0.28, 2 × 0.29) (NMW, ZMUC, CFP) “PHIL.: Palawan, P. Princesa Panaguman R. <named-content xmlns:xlink="http://www.w3.org/1999/xlink" content-type="dwc:verbatimCoordinates" xlink:type="simple">10°15'09"N, 118°58'03"E</named-content> 17.5.2001, leg. Freitag (PR1)D"; 2L (0.23, 0.27) (PCSD) “PHIL.: Palawan, P. Princesa Panaguman R., Marofinas <named-content xmlns:xlink="http://www.w3.org/1999/xlink" content-type="dwc:verbatimCoordinates" xlink:type="simple">10°15'09"N, 118°58'03"E</named-content> 01.8.2001,leg.Freitag(PR1)C-R"; 2L (0.24, 0.28) (SMTD) “PHIL.: Palawan, P. Princesa Panaguman R., Marofinas <named-content xmlns:xlink="http://www.w3.org/1999/xlink" content-type="dwc:verbatimCoordinates" xlink:type="simple">10°15'09"N, 118°58'03"E</named-content> 15.6.2001, leg.Freitag(PR1)C-R"; 3♂♂, 1♀ (UPLB, ZSM [FR003], PCSD, IMRL) “PHIL.: Palawan, P.Princesa; Concepcion, Taranaban R. trib.; mount.creek c.8km upstr.; dist. prim. forest; riffle;rocks, boulders,roots; c.450m asl <named-content xmlns:xlink="http://www.w3.org/1999/xlink" content-type="dwc:verbatimCoordinates" xlink:type="simple">10°05'N, 119°01'E</named-content>, 28.1.1995 leg. Freitag (16f)M"; 3♂♂, 2♀♀ 1L (0.29) (SMTD, ZSM [FR040], NMW, ZMUC, CFP) “PHIL.: Palawan, P.Princesa; Concepcion, Taranaban R.; c.6km upstr. Highw., mount.riv., riffle; boulders, woodlitter; c.150m asl <named-content xmlns:xlink="http://www.w3.org/1999/xlink" content-type="dwc:verbatimCoordinates" xlink:type="simple">10°02'30"N, 119°00'45"E</named-content>, 20.1.1995 leg. Freitag (16b)M".</p></tp:treatment-sec><tp:treatment-sec sec-type="Remarks"><title>Remarks. </title><p>This species was originally described based on a single male exemplar. As additional material including females have been collected since then we will provide a short diagnosis of the female characters and sexual dimorphisms. Furthermore, the aedeagus (<xref ref-type="fig" rid="F6">Fig. 13A</xref>) is figured in here as SEM micrograph, for the detailed diagnosis see Freitag &amp; Jäch (2007), pp. 41 &amp; 46; Figs 12a, b.</p></tp:treatment-sec><tp:treatment-sec sec-type="Adult female diagnosis"><title>Adult female diagnosis. </title><p>Ovipositor as in <xref ref-type="fig" rid="F6">Fig. 13B</xref>. Total length c. 500 µm. Stylus comparably stout as in <italic><tp:taxon-name>Ancyronyx punkti</tp:taxon-name></italic> (see Freitag &amp; Jäch, 2007, Fig. 13d), slightly conical <!--PageBreak-->towards base (broader apically), slightly outwards directed. Coxite long and slender as in <italic><tp:taxon-name>Ancyronyx patrolus</tp:taxon-name></italic> (comp. Freitag &amp; Jäch, 2007, Fig. 11d); setae rather short, peg-like, apically rounded, not acute, most densely dispersed at coxite apex; mesal coxite margin moderately pubescent; basal portion c. half as long as distal portion, with slightly more acute and pointed setae than those at distal portion, most densely set at proximal and lateral margins. Valvifer about as long as coxite; fibula enlarged and curved inwards at proximal end.</p></tp:treatment-sec><tp:treatment-sec sec-type="Secondary sexual characters"><title>Secondary sexual characters.</title><p> Sternite VIII in female (<xref ref-type="fig" rid="F6">Fig. 13C</xref>) overall very similar to that of <italic><tp:taxon-name>Ancyronyx punkti</tp:taxon-name></italic>, with median strut apically widened and truncate; posterior portion with disc densely covered with small, inconspicuous setae; posterior margin with moderately long trichoid setae. Sternite VIII in male weakly sclerotized, median strut distinctly shorter than in female. Ventrite 5 in female (<xref ref-type="fig" rid="F6">Fig. 13D</xref>) overall very similar to that of <italic><tp:taxon-name>Ancyronyx punkti</tp:taxon-name></italic>, subtriangular, with small and only slightly elevated lateral projections.<!--PageBreak--> Ventrite 5 in male (see Freitag &amp; Jäch, 2007, Fig. 12d) suboval, stouter and with large and distinctly elevated lateral projections. Tergite VIII in female (<xref ref-type="fig" rid="F6">Fig. 13E</xref>) longer than broad; condyles more or less straight; asperities only conspicuous laterally.</p></tp:treatment-sec><tp:treatment-sec sec-type="Larval diagnosis (based on 6th instar)"><title>Larval diagnosis (based on 6<sup>th</sup> instar).</title><p>Colour (<xref ref-type="fig" rid="F3">Fig. 5</xref>) somewhat similar to that of <italic><tp:taxon-name>Ancyronyx minerva</tp:taxon-name></italic> and <italic><tp:taxon-name>Ancyronyx punkti</tp:taxon-name></italic>, but differs slightly in the dorsal and leg colour patterns. Anterior yellow pronotal band very broad, reaching up to anterior 0.4, sublaterally extended posteriad (area of explanate lateral pronotal gutter). Meso- and metanotum and abdominal segments with paler entire posterior margin or entirely dark brown (except for paler posterolateral projections). Colour patterns of head and abdominal segment IX as in <italic><tp:taxon-name>Ancyronyx punkti</tp:taxon-name></italic>. Legs yellowish pale except for dark distal tibia area around claw insertion.</p><p>HW c. 0.29 mm; entire larva about 3.0 mm long. Body shape as in <italic><tp:taxon-name>Ancyronyx punkti</tp:taxon-name></italic>, except for the following characters:</p><p>All abdominal posterolateral projections (<xref ref-type="fig" rid="F7">Fig. 14A</xref>) very prominent, distinctly overreaching posterior segment margins. Setiferous tubercles at dorsal site very prominent and protruding (<xref ref-type="fig" rid="F7">Figs 14A, B</xref>). Ventral side densely covered with asperities and scattered setiferous tubercles (<xref ref-type="fig" rid="F7">Fig. 14E</xref>).</p><p>Head (<xref ref-type="fig" rid="F3">Figs 5</xref>; <xref ref-type="fig" rid="F7">14B–D</xref>) broadest at c. posterior 0.3, margins not subparallel. Lateral head with clumped stemmata arranged in well defined round, protruding glabrous area (<xref ref-type="fig" rid="F7">Fig. 14B</xref>); lateral setae short and rather inconspicuous; dorsolateral pair of double setae present and long (<xref ref-type="fig" rid="F7">Fig. 14B</xref>); frontal suture V-shaped (<xref ref-type="fig" rid="F3">Fig. 5</xref>). Labium (<xref ref-type="fig" rid="F7">Fig. 14C</xref>) <!--PageBreak-->as in <italic><tp:taxon-name>Ancyronyx punkti</tp:taxon-name></italic>, except for setae and spines of the mentum: sublateral trichoid setae moderately long; lateroapical pair of spines slender, inserted subapically. Antennae, labrum (both <xref ref-type="fig" rid="F7">Fig. 14D</xref>), maxillae and gula (both <xref ref-type="fig" rid="F7">Fig. 14C</xref>) as in <italic><tp:taxon-name>Ancyronyx punkti</tp:taxon-name></italic>.</p><p>Pro-, meso- and metathorax (<xref ref-type="fig" rid="F3">Figs 5</xref>; <xref ref-type="fig" rid="F7">14E, F</xref>) distinctly narrower anteriorly. Pronotum with conspicuous small signa in posterior half arranged as in <xref ref-type="fig" rid="F7">Fig. 14E</xref>.</p><p>Sublateroposterior portions and anteriomedian sclerites of thoracic venters with setiferous tubercles (<xref ref-type="fig" rid="F7">Fig. 14F</xref>); remaining ventral areas densely covered with asperities.</p><p>Legs (<xref ref-type="fig" rid="F7">Fig. 14G</xref>) as those of <italic><tp:taxon-name>Ancyronyx punkti</tp:taxon-name></italic>.</p><p>Abdomen (<xref ref-type="fig" rid="F3">Figs 5</xref>; <xref ref-type="fig" rid="F7">14A, H–I</xref>) with dorsosagittal carinae at the posterior portions of segments I–VIII and most distinct at the almost entire segment IX (<xref ref-type="fig" rid="F7">Fig. 14I</xref>). Squamose setae at posterior rim of segments I–VIII broken off in specimen figured under SEM, but generally developed (<xref ref-type="fig" rid="F3">Fig. 5</xref>). Sagittal ridge of ventral sclerite of segment I longer than 1/2 of segment length. Apex of segment IX slightly emarginate. Operculum (<xref ref-type="fig" rid="F7">Fig. 14H</xref>) medially deeply impressed, rugulose, with few setae at disk.</p><fig id="F6" position="float" orientation="portrait"><label>Figure 13.</label><caption><p><italic><tp:taxon-name>Ancyronyx pseudopatrolus</tp:taxon-name></italic> Freitag &amp; Jäch, 2007, adult male: <bold>A</bold> aedeagus in ventral few (SEM photograph); adult female: <bold>B</bold> ovipositor in ventral view; <bold>C</bold> sternite VIII in ventral view; <bold>D</bold> ventrite 4 &amp; 5 in ventral view; <bold>E</bold> tergite VIII in dorsal view.</p></caption><graphic xmlns:xlink="http://www.w3.org/1999/xlink" xlink:href="ZooKeys-136-047-g006.jpg" position="float" orientation="portrait" xlink:type="simple"/></fig><fig id="F7" position="float" orientation="portrait"><label>Figure 14.</label><caption><p><italic><tp:taxon-name>Ancyronyx pseudopatrolus</tp:taxon-name></italic> Freitag &amp; Jäch, 2007, larva (SEM photographs): <bold>A</bold> lateral detail of abdomen, dorsal, with posterolateral projections and spiracles; <bold>B</bold> anterior portion of pronotum and head, lateral; <bold>C</bold> head, ventral; <bold>D</bold> head, frontal; <bold>E</bold> pronotum and head, dorsal; <bold>F</bold> thoracic segments, ventral; <bold>G</bold> foreleg, ventral; <bold>H</bold> distal portion of abdominal segment IX with operculum, ventral; <bold>I</bold> abdominal segment IX, dorsal.</p></caption><graphic xmlns:xlink="http://www.w3.org/1999/xlink" xlink:href="ZooKeys-136-047-g007.jpg" position="float" orientation="portrait" xlink:type="simple"/></fig></tp:treatment-sec><tp:treatment-sec sec-type="Variation between larval instars"><title>Variation between larval instars.</title><p> For this species, quite a number of prefinal instar specimens is available. They vary from the final instar description by the overall paler colour, relatively longer posterolateral projections, relatively shorter and broader legs and fewer setae on tibiae and femora.</p></tp:treatment-sec><tp:treatment-sec sec-type="Larval differential diagnosis"><title>Larval differential diagnosis.</title><p>The species can most easily be distinguished from its congeners <italic><tp:taxon-name>Ancyronyx minerva</tp:taxon-name></italic> and <italic><tp:taxon-name>Ancyronyx punkti</tp:taxon-name></italic> by the colour pattern of the anterior pronotum and the dorsal posterior margins of thoracic and abdominal segments and the more distinctly developed, protruding tubercles and of the dorsal crest of the abdominal segment IX.</p></tp:treatment-sec><tp:treatment-sec sec-type="Distribution"><title>Distribution. </title><p>Only known from few rivers in central Palawan.</p></tp:treatment-sec><tp:treatment-sec><!--Section generated to contain objects referenced in tp:taxon-treatment.--><fig id="F3" position="float" orientation="portrait"><label>Figure 3–10.</label><caption><p>Habitus of <bold>3</bold> <italic><tp:taxon-name>Ancyronyx minerva</tp:taxon-name></italic> Freitag &amp; Jäch, 2007, larva, <bold>4</bold> <italic><tp:taxon-name>Ancyronyx punkti</tp:taxon-name></italic> Freitag &amp; Jäch, 2007, larva, <bold>5</bold> <italic><tp:taxon-name>Ancyronyx pseudopatrolus</tp:taxon-name></italic> Freitag &amp; Jäch, 2007, larva, <bold>6</bold> <italic><tp:taxon-name>Ancyronyx patrolus</tp:taxon-name></italic> Freitag &amp; Jäch, 2007, larva, <bold>7</bold> <italic><tp:taxon-name>Ancyronyx montanus</tp:taxon-name></italic> Freitag &amp; Balke, sp. n., adult, <bold>8</bold> <italic><tp:taxon-name>Ancyronyx montanus</tp:taxon-name></italic> Freitag &amp; Balke, sp. n., larva, <bold>9</bold> <italic><tp:taxon-name>Ancyronyx procerus</tp:taxon-name></italic> Jäch, 1994, larva, <bold>10</bold> <italic><tp:taxon-name>Ancyronyx helgeschneideri</tp:taxon-name></italic> Freitag &amp; Jäch, 2007, larva.</p></caption><graphic xmlns:xlink="http://www.w3.org/1999/xlink" xlink:href="ZooKeys-136-047-g003.jpg" position="float" orientation="portrait" xlink:type="simple"/></fig></tp:treatment-sec></tp:taxon-treatment>
