# Supplementary material for: Larvae and a new species of Ancyronyx Erichson, 1847 (Insecta, Coleoptera, Elmidae) from Palawan, Philippines, using DNA sequences for the assignment of the developmental stages
Source: Zookeys. 2011 Oct 13;(136):47–82. doi: 10.3897/zookeys.136.1914 (PMC3229288; doi:10.3897/zookeys.136.1914)
Supplement: XML Treatment for Ancyronyx patrolus [file zookeys.136.1914-treatment4.xml]

<!DOCTYPE tp:taxon-treatment
  PUBLIC "-//TaxonX//DTD Taxonomic Treatment Publishing DTD v0 20100105//EN" "tax-treatment-NSO.dtd">
<tp:taxon-treatment xmlns:tp="http://www.plazi.org/taxpub"><tp:treatment-meta><mixed-citation publication-type="journal"><person-group><name><surname>Freitag</surname><given-names>Hendrik</given-names></name><name><surname>Balke</surname><given-names>Michael</given-names></name></person-group><article-title>Larvae and a new species of <italic>Ancyronyx</italic> Erichson, 1847 (Insecta, Coleoptera, Elmidae) from Palawan, Philippines, using DNA sequences for the assignment of the developmental stages</article-title><source>Zookeys</source><day>13</day><month>10</month><year>2011</year><volume>2011</volume><issue>136</issue><fpage>47</fpage><lpage>82</lpage><pub-id pub-id-type="doi">10.3897/zookeys.136.1914</pub-id></mixed-citation></tp:treatment-meta><tp:nomenclature><tp:taxon-name>
                        <tp:taxon-name-part taxon-name-part-type="genus">Ancyronyx</tp:taxon-name-part>
                        <tp:taxon-name-part taxon-name-part-type="species">patrolus</tp:taxon-name-part>
                    <object-id xmlns:xlink="http://www.w3.org/1999/xlink" xlink:type="simple">http://species-id.net/wiki/Ancyronyx_patrolus</object-id>
                    </tp:taxon-name><tp:taxon-authority>Freitag &amp; Jäch, 2007</tp:taxon-authority><xref ref-type="fig" rid="F3">Figs 6</xref><xref ref-type="fig" rid="F8">15A–K</xref><tp:nomenclature-citation-list><tp:nomenclature-citation><tp:taxon-name>Ancyronyx patrolus</tp:taxon-name><comment> Freitag &amp; Jäch, 2007: 41, 44–46 (adult description).</comment></tp:nomenclature-citation></tp:nomenclature-citation-list></tp:nomenclature><tp:treatment-sec sec-type="Material examined"><title>Material examined.</title><p> 1♂ (ZSM [FR032]) PHIL.: Busuanga, Coron, San Nicolas/Borac, “7Falls" mount. creek; riffle &amp; pool; gravel, boulders, CPOM, sec. forest/rural; c.50m asl, <named-content xmlns:xlink="http://www.w3.org/1999/xlink" content-type="dwc:verbatimCoordinates" xlink:type="simple">12°03'11"N, 120°15'28"E</named-content> 02.2.1995, leg. Freitag (165)M; 4L (0.23, 0.31, 2 × 0.32) (CFP) “PHIL.:Palawan, El Nido, Bgy.Pasadeña Nagkalit-Kalit Falls, small mountain river, degr. prim. forest, rocks, gravel, wood litter, c. <named-content xmlns:xlink="http://www.w3.org/1999/xlink" content-type="dwc:verbatimCoordinates" xlink:type="simple">11°15'N, 119°26'E</named-content> 14.10.1994, leg. Freitag (112)M"; 1L (0.19) (CFP) “PHIL.: Palawan, P. Princesa Panaguman R. <named-content xmlns:xlink="http://www.w3.org/1999/xlink" content-type="dwc:verbatimCoordinates" xlink:type="simple">10°15'09"N, 118°58'03"E</named-content> 17.5.2001, leg. Freitag (PR1)D“; 21 exs.; 1L (0.30) (NMW) “PHIL.: Palawan, P.Princesa; Concepcion, Taranaban R.; c.6km upstr. Highw., mount.riv., riffle; boulders, woodlitter; c.150m asl <named-content xmlns:xlink="http://www.w3.org/1999/xlink" content-type="dwc:verbatimCoordinates" xlink:type="simple">10°02'30"N, 119°00'45"E</named-content>, 20.1.1995 leg. Freitag (16b)M“; 2L (0.30, 0.32) (CFP) “PHIL.: Palawan, P.Princesa; Concepcion, Taranaban R. trib.;mount.creek c.8km upstr.; dist.<!--PageBreak--> prim. forest; riffle;rocks, boulders,roots; c.450m asl <named-content xmlns:xlink="http://www.w3.org/1999/xlink" content-type="dwc:verbatimCoordinates" xlink:type="simple">10°05'N, 119°01'E</named-content>, 28.1.1995 leg. Freitag (16f)M"; 2♀♀, 1L (0.26) (CFP, SMTD) “PHIL.: Palawan, P.Princesa; Concepcion, Tagpaya, Camp Aga, Taranaban R. trib.; mount.creek c.8km upstr. Highw., dist. prim. forest; riffle;rocks, boulders, roots; c.450m asl <named-content xmlns:xlink="http://www.w3.org/1999/xlink" content-type="dwc:verbatimCoordinates" xlink:type="simple">10°05'N, 119°01'E</named-content>, 26.4.1995 leg. Pangantihon (16f)M“; 1L (0.30) (CFP) “PHIL.: Palawan, P. Princesa, Bacungan, Bisor Riv.,6km NW Highw. km23, mount. riv., sec. forest; riffle, boulders, gravel, wood, mos; algae, c.<named-content xmlns:xlink="http://www.w3.org/1999/xlink" content-type="dwc:verbatimCoordinates" xlink:type="simple">9°57'42"N, 118°41'47"E</named-content> 22.1.1995, leg. Freitag (140b)M";15L (0.26, 0.27, 2 × 0.30, 5 × 0.31, 0.32, 5 × 0.33) (NMW) “PHIL.: Palawan, P. Princesa, Irawan River, 6km NW of PPC, 2km upstream of water plant <named-content xmlns:xlink="http://www.w3.org/1999/xlink" content-type="dwc:verbatimCoordinates" xlink:type="simple">9°49'N, 118°39'E</named-content> 06.4.1994, leg. Freitag (60)M"; 1L (0.25) (CFP) “PHIL.: Palawan, P. Princesa, Iwahig, Salomon Riv.; rural near sec. forest, riffle, boulders, gravel, wood; <named-content xmlns:xlink="http://www.w3.org/1999/xlink" content-type="dwc:verbatimCoordinates" xlink:type="simple">9°46'59"N, 118°40'53"E</named-content> 24.1.1994, leg. Freitag (159)M“; 1♂, 4♀♀, 18L (0.20, 0.29, 0.21, 0.30, 6 × 0.32, 6 × 0.31, 2 × 0.33) (NMW, ZSM [FR005, FR006]) <!--PageBreak-->“PHIL.: Palawan, P. Princesa, Iwahig, Balsahan Riv., upstr.dam; riffle, boulders, gravel, wood, moss; <named-content xmlns:xlink="http://www.w3.org/1999/xlink" content-type="dwc:verbatimCoordinates" xlink:type="simple">9°46'36"N, 118°39'55"E</named-content> 24.1.1995, leg. Freitag (20)M"; 5L (0.25, 0.28, 2 × 0.30, 0.31) (PCSD) “PHIL.: Palawan, P.Princesa; Junction to Napsan, 8km SW PPC; 20m S Binuan Bridge,gravel, root packs, riffle, sec.veget. c.20m asl <named-content xmlns:xlink="http://www.w3.org/1999/xlink" content-type="dwc:verbatimCoordinates" xlink:type="simple">9°43'N, 118°40'E</named-content>, 08.2008 leg. Freitag (22b)M“; 3L (0.26, 0.30, 0.32) (SMTD, ZSM) “PHIL.: Palawan, Aborlan; Cabigaan, Talakaigan R.; mount.Riv. upst.dam, riffle, rocks, boulders,CPOM,forest, c.50m asl, <named-content xmlns:xlink="http://www.w3.org/1999/xlink" content-type="dwc:verbatimCoordinates" xlink:type="simple">9°26'50"N, 118°26'49"E</named-content> 25.2.1995, leg. Freitag (154)M"; 1♀, 4L (0.28, 2 × 0.31, 0.32) (SMTD) “PHIL.: Palawan, Narra, 7 km N town centre, downstr. Estrella Falls, mountain riv.; sec. forest, gravel, boulders, submerged wood, riffle; c. 50m asl., c. <named-content xmlns:xlink="http://www.w3.org/1999/xlink" content-type="dwc:verbatimCoordinates" xlink:type="simple">9°20'N, 118°23'E</named-content> 16.4.2010, leg. Freitag &amp; Pangantihon (180a)“; 1L (0.30) (CFP) “PHIL.: Palawan, Narra, 5 km W town proper, Taritien River, riffle, boulders, gravel, leaf litter c. 100m asl. <named-content xmlns:xlink="http://www.w3.org/1999/xlink" content-type="dwc:verbatimCoordinates" xlink:type="simple">9°19'11"N, 118°22'35"E</named-content> 17.4.2010, leg. Freitag et al. (182a)“.</p></tp:treatment-sec><tp:treatment-sec sec-type="Larval diagnosis (based on 6th instar)"><title>Larval diagnosis (based on 6<sup>th</sup> instar). </title><p>Colour as in <xref ref-type="fig" rid="F3">Fig. 6</xref>: almost entirely dark-brown; antennae, area of explanate lateral thoracic and abdominal gutter, lateral head portions and legs (except for darkened area around claw insertation) pale brown or yellowish. Mouthparts and surrounding portions of head capsule almost black. Without pale pattern at dorsal thoracic and abdominal segments; only apex of abdominal segment sightly paler. Ventral side pale brown.</p><p>HW 0.32 mm; entire larva up to 3.5 mm long. Body shape as in <italic><tp:taxon-name>Ancyronyx minerva</tp:taxon-name></italic>, except for the following: dorsosagittal carinae at the posterior portions of abdominal segments IV–VIII and the entire length of segment IX very distinct (<xref ref-type="fig" rid="F8">Figs 15A, B</xref>). Setiferous tubercles at dorsal side very prominent and protruding (<xref ref-type="fig" rid="F8">Figs 15A, B</xref>) as in <italic><tp:taxon-name>Ancyronyx pseudopatrolus</tp:taxon-name></italic>. Ventral side smoother, with scattered setae (<xref ref-type="fig" rid="F8">Fig. 15I</xref>).</p><p>Head as in <xref ref-type="fig" rid="F3">Fig. 6</xref> and <xref ref-type="fig" rid="F8">Figs 15C–F</xref>, similar to that of <italic><tp:taxon-name>Ancyronyx pseudopatrolus</tp:taxon-name></italic>. Glabrous area with stemmata slightly exposed. With few short, acuminate setae on each side and a dorsolateral pair of long double setae (<xref ref-type="fig" rid="F8">Fig. 15C</xref>). Frontal suture U-shaped (<xref ref-type="fig" rid="F3">Fig. 6</xref>). Fasciculate setae at subbasal fringe of clypeus very long (<xref ref-type="fig" rid="F8">Figs 15C, F</xref>). Gula (<xref ref-type="fig" rid="F8">Fig. 15D</xref>), labium (<xref ref-type="fig" rid="F8">Figs 15D, E</xref>), maxillae (<xref ref-type="fig" rid="F8">Figs 15D, E</xref>) and labrum (<xref ref-type="fig" rid="F8">Figs 15D, F</xref>) as in <italic><tp:taxon-name>Ancyronyx minerva</tp:taxon-name></italic>. Antennae (<xref ref-type="fig" rid="F8">Fig. 15F</xref>) as in <italic><tp:taxon-name>Ancyronyx punkti</tp:taxon-name></italic>.</p><p>Pro-, meso- and metathorax as in <xref ref-type="fig" rid="F3">Figs 6</xref>, <xref ref-type="fig" rid="F8">15G</xref> and <xref ref-type="fig" rid="F8">Fig. 15H</xref>. Dorsal thoracic segments with conspicuous small round signa (arranged as in <xref ref-type="fig" rid="F8">Fig. 15G</xref>) and a distinct sagittal line (sagittal line partly fused with signa). Thoracic venters (<xref ref-type="fig" rid="F8">Fig. 15H</xref>) rather smooth as in <italic><tp:taxon-name>Ancyronyx minerva</tp:taxon-name></italic>. Legs (<xref ref-type="fig" rid="F8">Figs 15H–J</xref>) similar to those of <italic><tp:taxon-name>Ancyronyx minerva</tp:taxon-name></italic>; inner side of tibiae and femora with longitudinal rim of spinous setae (<xref ref-type="fig" rid="F8">Fig. 15J</xref>); all other parts with scattered squamose setae.</p><p>Abdomen (<xref ref-type="fig" rid="F3">Figs 6</xref>; <xref ref-type="fig" rid="F8">15A, B, I, K</xref>) with distinct dorsal sagittal line and slightly elevated surrounding portions in segments I–IV. Dorsosagittal carinae at the posterior portions of abdominal segments IV–VIII distinctly elevated, somewhat drop-shaped and densely covered with setiferous tubercles (<xref ref-type="fig" rid="F8">Fig. 15B</xref>). Sagittal ridge of ventral sclerite of first segment distinctly shorter than 1/2 of segment length (<xref ref-type="fig" rid="F8">Fig. 15I</xref>). Apex of segment IX emarginate. Operculum (<xref ref-type="fig" rid="F8">Fig. 15K</xref>) elongately subtrapezoidal, medially moderately impressed, rugulose.<!--PageBreak--></p><fig id="F8" position="float" orientation="portrait"><label>Figure 15.</label><caption><p><italic><tp:taxon-name>Ancyronyx patrolus</tp:taxon-name></italic> Freitag &amp; Jäch, 2007, larva (SEM photographs): <bold>A</bold> abdominal segments VII–IX, lateral, with dorsosagittal carinae (left), <bold>B</bold> abdominal segment VIII, dorsal, with drop-shaped protuberance of dorsosagittal carina, posterolateral trichoid tooth and spiracle, <bold>C</bold> head, dorsolateral, <bold>D</bold> head, frontoventral, <bold>E</bold> head, ventral, <bold>F</bold> antenna and lateral portions of clypeus with subbasal fringe of fasciculate setae, dorsal, <bold>G</bold> head, pronotum and mesonotum with signa, dorsal, <bold>H</bold> thoracic segments, ventral, <bold>I</bold> hindleg and first abdominal segments, ventral, <bold>J</bold> tibia and claw of last instar foreleg, lateral, <bold>K</bold> operculum, ventral.</p></caption><graphic xmlns:xlink="http://www.w3.org/1999/xlink" xlink:href="ZooKeys-136-047-g008.jpg" position="float" orientation="portrait" xlink:type="simple"/></fig></tp:treatment-sec><tp:treatment-sec sec-type="Variation between larval instars"><title>Variation between larval instars.</title><p> Specimens of 4<sup>th</sup> and 5<sup>th</sup> instar vary only little from the final larval instar. The species typical dorsosagittal carinae of the posterior abdominal segments are very distinct. However, the emargination of the abdominal segment IX` apex is not conspicuous, the overall colour is paler, the thoracic and abdominal segments are relatively narrower, the legs are slightly shorter and broader and the setae on tibiae and femora are fewer and not well arranged in rims.</p></tp:treatment-sec><tp:treatment-sec sec-type="Larval differential diagnosis"><title>Larval differential diagnosis. </title><p>The species can clearly be distinguished from other Palawan species by the lack of pale dorsal colour patches and its highly elevated dorsosagittal carinae which is most conspicuous at the posterior portion of abdominal segment VIII where it appears as a drop-shaped protuberance.</p></tp:treatment-sec><tp:treatment-sec sec-type="Distribution"><title>Distribution.</title><p>Only known from Palawan and Busuanga.</p></tp:treatment-sec><tp:treatment-sec><!--Section generated to contain objects referenced in tp:taxon-treatment.--><fig id="F3" position="float" orientation="portrait"><label>Figure 3–10.</label><caption><p>Habitus of <bold>3</bold> <italic><tp:taxon-name>Ancyronyx minerva</tp:taxon-name></italic> Freitag &amp; Jäch, 2007, larva, <bold>4</bold> <italic><tp:taxon-name>Ancyronyx punkti</tp:taxon-name></italic> Freitag &amp; Jäch, 2007, larva, <bold>5</bold> <italic><tp:taxon-name>Ancyronyx pseudopatrolus</tp:taxon-name></italic> Freitag &amp; Jäch, 2007, larva, <bold>6</bold> <italic><tp:taxon-name>Ancyronyx patrolus</tp:taxon-name></italic> Freitag &amp; Jäch, 2007, larva, <bold>7</bold> <italic><tp:taxon-name>Ancyronyx montanus</tp:taxon-name></italic> Freitag &amp; Balke, sp. n., adult, <bold>8</bold> <italic><tp:taxon-name>Ancyronyx montanus</tp:taxon-name></italic> Freitag &amp; Balke, sp. n., larva, <bold>9</bold> <italic><tp:taxon-name>Ancyronyx procerus</tp:taxon-name></italic> Jäch, 1994, larva, <bold>10</bold> <italic><tp:taxon-name>Ancyronyx helgeschneideri</tp:taxon-name></italic> Freitag &amp; Jäch, 2007, larva.</p></caption><graphic xmlns:xlink="http://www.w3.org/1999/xlink" xlink:href="ZooKeys-136-047-g003.jpg" position="float" orientation="portrait" xlink:type="simple"/></fig></tp:treatment-sec></tp:taxon-treatment>
