# Supplementary material for: Larvae and a new species of Ancyronyx Erichson, 1847 (Insecta, Coleoptera, Elmidae) from Palawan, Philippines, using DNA sequences for the assignment of the developmental stages
Source: Zookeys. 2011 Oct 13;(136):47–82. doi: 10.3897/zookeys.136.1914 (PMC3229288; doi:10.3897/zookeys.136.1914)
Supplement: XML Treatment for Ancyronyx montanus [file zookeys.136.1914-treatment5.xml]

<!DOCTYPE tp:taxon-treatment
  PUBLIC "-//TaxonX//DTD Taxonomic Treatment Publishing DTD v0 20100105//EN" "tax-treatment-NSO.dtd">
<tp:taxon-treatment xmlns:tp="http://www.plazi.org/taxpub"><tp:treatment-meta><mixed-citation publication-type="journal"><person-group><name><surname>Freitag</surname><given-names>Hendrik</given-names></name><name><surname>Balke</surname><given-names>Michael</given-names></name></person-group><article-title>Larvae and a new species of <italic>Ancyronyx</italic> Erichson, 1847 (Insecta, Coleoptera, Elmidae) from Palawan, Philippines, using DNA sequences for the assignment of the developmental stages</article-title><source>Zookeys</source><day>13</day><month>10</month><year>2011</year><volume>2011</volume><issue>136</issue><fpage>47</fpage><lpage>82</lpage><pub-id pub-id-type="doi">10.3897/zookeys.136.1914</pub-id></mixed-citation></tp:treatment-meta><tp:nomenclature><tp:taxon-name>
                        <tp:taxon-name-part taxon-name-part-type="genus">Ancyronyx</tp:taxon-name-part>
                        <tp:taxon-name-part taxon-name-part-type="species">montanus</tp:taxon-name-part>
                    <object-id xmlns:xlink="http://www.w3.org/1999/xlink" xlink:type="simple">urn:lsid:zoobank.org:act:A0935C7F-E1D7-4211-8B4F-CDE0A020869A</object-id>
                    <object-id xmlns:xlink="http://www.w3.org/1999/xlink" xlink:type="simple">http://species-id.net/wiki/Ancyronyx_montanus</object-id>
                    </tp:taxon-name><tp:taxon-authority>Freitag</tp:taxon-authority><tp:taxon-status xmlns:xlink="http://www.w3.org/1999/xlink" xlink:type="simple">sp. n.</tp:taxon-status><xref ref-type="fig" rid="F3">Figs 7, 8</xref><xref ref-type="fig" rid="F9">16A–P</xref><xref ref-type="fig" rid="F10">17A–K</xref></tp:nomenclature><tp:treatment-sec sec-type="Type material"><title>Type material. </title><p><bold>Holotype</bold> ♂ (NMW [FR012]) “PHIL.: Palawan, P.Princesa; Concepcion, Taranaban R. trib.;mount.creek c.8km upstr.; dist. prim. forest; riffle;rocks, boulders,roots; c.450m asl <named-content xmlns:xlink="http://www.w3.org/1999/xlink" content-type="dwc:verbatimCoordinates" xlink:type="simple">10°05'N, 119°01'E</named-content>, 28.1.1995 leg. Freitag (16f)M", terminal parts of abdomen incl. aedeagus glued separately, two tarsi lacking. <bold>Paratypes:</bold> 1♀ (NMW), 1L (0.37) (ZSM [FR038]): same data as holotype; 2♂, 4L (0.30, 0.31, 0.36, 0.37) (SMTD, UPLB, NMW, CFP) “PHIL.: Palawan, Roxas, Bgy.Dumarao downstr. New Rizal Falls, sec. forest, c. 120m asl; boulders, sand, CPOM; <named-content xmlns:xlink="http://www.w3.org/1999/xlink" content-type="dwc:verbatimCoordinates" xlink:type="simple">10°28'10"N, 119°19'52"E</named-content> 05.12.1994, leg. Freitag (135)M".</p></tp:treatment-sec><tp:treatment-sec sec-type="Adult description"><title>Adult description. </title><p>Body 1.82–1.88 mm long (CL), 0.79–0.83 mm broad (EW), 2.2–2.4 times as broad as wide (CL/EW). Body form elongate, moderately convex dorsally.</p><p>Colouration (<xref ref-type="fig" rid="F3">Fig. 7</xref>) predominantly dark brown to black; legs pale brown to dark brown, (articulations slightly darker); claws and antennae pale brown (distal antennal segment darker); elytra without pale patches; ventral side slightly paler than dorsal, but still dark brown.</p><p>Head (<xref ref-type="fig" rid="F3">Figs 7</xref>; <xref ref-type="fig" rid="F9">16A, B</xref>) 0.41–0.45 mm broad (HW); ID 0.28–0.26 mm; labrum (<xref ref-type="fig" rid="F9">Fig. 16A</xref>) micropunctate, moderately densely covered with long and trichoid setae; frons (<xref ref-type="fig" rid="F9">Fig. 16A</xref>) punctate; clypeus (<xref ref-type="fig" rid="F9">Fig. 16A</xref>) reticulate, moderately densely pubescent; frontoclypeal suture almost straight, slightly impressed. Eyes protruding (<xref ref-type="fig" rid="F9">Figs 16A, B</xref>). Antennae (<xref ref-type="fig" rid="F9">Fig. 16A</xref>) 11–segmented, slender, very slightly longer than head broad. Gula (<xref ref-type="fig" rid="F9">Fig. 16B</xref>) microreticulate, moderately pubescent; gular sutures inconspicuous.</p><p>Pronotum (<xref ref-type="fig" rid="F3">Figs 7</xref>; <xref ref-type="fig" rid="F9">16C</xref>) 0.54–0.65 mm long (PL), 0.52–0.57 mm broad (MW), slightly longer than wide (PL/MW), widest at about posterior 0.2, distinctly narrower than elytra, anteriorly attenuate; anterior margin slightly acuate; margin between pronotum and hypomeron inconspicuous; anterior transverse groove distinct and moderately <!--PageBreak-->deeply impressed, medially shallower; anteriorly and posteriorly of transverse groove gently vaulted; posterolateral oblique grooves shallow, inconspicuous; pronotal surface entirely distinctly reticulate; hypomeron reticulate. Prosternum (<xref ref-type="fig" rid="F9">Fig. 16D</xref>) reticulate; prosternal process distinctly narrower medially, medially impressed, posterior margin obtuse.</p><p>Scutellum subpentagonal, anteriorly slightly impressed, glabrous. Elytra (<xref ref-type="fig" rid="F3">Figs 7</xref>; <xref ref-type="fig" rid="F9">16E</xref>) elongate, 1.16–1.35 mm long (EL), c. 1.6–1.8 times as long as wide (EL/EW), almost parallel-sided in anterior 0.1–0.7, posteriorly roundly convergent to apices; elytral apices separately rounded; with c. 10 longitudinal, quite regular, deeply impressed rows of punctures (five strial rows between suture and shoulder); punctures large and deeply impressed; interstices and intervals convex, granulous; lateral elytral gutter moderately broad; humeri prominent. Mesoventrite (<xref ref-type="fig" rid="F9">Fig. 16D</xref>) very short, with<!--PageBreak--> longitudinal impression, with few deep punctures. Metaventrite (<xref ref-type="fig" rid="F9">Fig. 16F</xref>) prominent, with distinct discrimen, subanteriorly and medially impressed along the groove, lateral parts punctate to reticulate; anepisternum 3 prominent, with two irregular rows of punctures. Hind wings present; venation not examined.</p><p>Legs slightly longer than body; pro- and mesocoxae large, globular; metacoxae only slightly protruding laterally; femora, tibiae, and tarsi (except distal tarsal segment) covered with elongate setiferous tubercles; tibiae distally with a distinct rim of setae; claws (<xref ref-type="fig" rid="F9">Fig. 16G</xref>) well developed, rather gently curved; base of each claw with three teeth, distal one largest, basal one shortest.</p><p>Ventrites 1–4 almost glabrous, posteromedially punctate, reticulate anteriorly and laterally; ventrite 5 (<xref ref-type="fig" rid="F9">Figs 16H–J</xref>), moderately densely covered with short adpressed setae emerging from flat tubercles; lateral projection small and inconspicuous.</p><p>Sternite IX (spiculum gastrale) as in <xref ref-type="fig" rid="F9">Fig. 16K</xref>; apical margin almost straight, only very slightly emarginate; paraprocts short, not reaching apical margin.</p><p>Aedeagus (<xref ref-type="fig" rid="F9">Figs 16L–N</xref>) very similar to that of <italic><tp:taxon-name>Ancyronyx punkti</tp:taxon-name></italic> (see Freitag &amp; Jäch, 2007: Figs 13a, b), but distinctly larger, 440–490 µm long. Median lobe moderately long and slender, distinctly widened subapically (c. 80 µm broad), slightly curved ventrad, with numerous distinct microtube-like structures ending sublateroapically; ventral sac weekly sclerotized; fibula well sclerotized, conspicuous in transillumination (<xref ref-type="fig" rid="F9">Fig. 16L</xref>); corona well developed. Phallobase asymmetrical, slightly widened ventrally, with conspicuous, strongly sclerotized margin; basolateral (penile) apophyses rather short. Parameres elongately subtriangular with basal margin strongly emarginate (lateral view, <xref ref-type="fig" rid="F9">Fig. 16N</xref>), reaching about basal 0.63 of aedeagus, not contiguous ventrally.</p><p>Ovipositor (<xref ref-type="fig" rid="F9">Fig. 16O</xref>). Total length c. 620 µm. Stylus slender, slightly bent outwards (partly broken off in specimen examined). Coxite long and slender, distal portion distinctly elongate, with several comparably long, lanceolate setae, most densely set at apex; mesal margin densely pubescent; basal portion c. half as long as distal portion, with same type of setae in distinct patterns as in <xref ref-type="fig" rid="F9">Fig. 16O</xref>. Valvifer about as long as coxite; fibula (mesal, longitudinal sclerotisation) genus typical as in <xref ref-type="fig" rid="F9">Fig. 16O</xref>.</p><p>Secondary sexual characters. Sternite VIII in female (<xref ref-type="fig" rid="F9">Fig. 16P</xref>) with median strut apically widened, almost truncate, posterior portion slightly pubescent; sternite VIII in male weakly sclerotized, median strut distinctly shorter than in female. Ventrite 5 in female subtriangular (<xref ref-type="fig" rid="F9">Fig. 16I</xref>), in male (<xref ref-type="fig" rid="F9">Fig. 16J</xref>) shorter and suboval. Tergite VIII in female (<xref ref-type="fig" rid="F9">Fig. 16Q</xref>) longer than broad; condyles more or less straight and prominent; reticulations only conspicuous laterally. Tergite VIII in male (<xref ref-type="fig" rid="F9">Fig. 16R</xref>) broader than long, reticulation more developed than in female covering apical half; basal half patterned with lines of asperities; condyles not distinctly curved, overreaching anterior margin.</p><fig id="F9" position="float" orientation="portrait"><label>Figure 16. </label><caption><p><italic><tp:taxon-name>Ancyronyx montanus</tp:taxon-name></italic> Freitag &amp; Balke, sp. n., (SEM photographs with grey background, stereo microscope photographs with white background) adult male: <bold>A</bold> head, dorsal, <bold>B</bold> head, ventral, <bold>C</bold> pronotum, dorsal, <bold>D</bold> pro-, meso-, and metaventrite, ventral, <bold>E</bold> elytra, dorsal, <bold>F</bold> meso- and metacoxae, metaventrite, ventrites 1–2, ventral, <bold>G</bold> hind claw, <bold>H</bold> ventrite 5, ventral; adult female: <bold>I</bold> ventrite 5, ventral; adult male: <bold>J</bold> ventrite 5, ventral, <bold>K</bold> sternite IX, <bold>L</bold> &amp; <bold>M</bold> aedeagus, ventral, <bold>N</bold> aedeagus, lateral; adult female: <bold>O</bold> ovipositor, ventral, <bold>P</bold> sternite VIII, ventral, <bold>Q</bold> tergite VIII, dorsal; adult male: <bold>R</bold> tergite VIII, dorsal.</p></caption><graphic xmlns:xlink="http://www.w3.org/1999/xlink" xlink:href="ZooKeys-136-047-g009.jpg" position="float" orientation="portrait" xlink:type="simple"/></fig><fig id="F10" position="float" orientation="portrait"><label>Figure 17.</label><caption><p><italic><tp:taxon-name>Ancyronyx montanus</tp:taxon-name></italic> Freitag &amp; Balke, <bold>sp. n.</bold>, larva (SEM photographs), <bold>A</bold> abdominal segments VI–VIII, dorsal, <bold>B</bold> lateral and parts of median sclerites of abdominal venter, with different types of setae and lateral projections, <bold>C</bold> posterolateral abdominal projection with trichoid tooth, <bold>D</bold> head, dorsolateral, <bold>E</bold> head, dorsal, <bold>F</bold> head, ventral, <bold>G</bold> prothorax, ventral, <bold>H</bold> thoracic and first abdominal segments, ventral, <bold>I</bold> hindleg, lateral, <bold>J</bold> operculum, ventral, <bold>K</bold> abdominal segments VIII and IX, dorsal.</p></caption><graphic xmlns:xlink="http://www.w3.org/1999/xlink" xlink:href="ZooKeys-136-047-g010.jpg" position="float" orientation="portrait" xlink:type="simple"/></fig></tp:treatment-sec><tp:treatment-sec sec-type="Adult differential diagnosis"><title>Adult differential diagnosis.</title><p> <italic><tp:taxon-name>Ancyronyx montanus</tp:taxon-name></italic> superficially resembles dark specimens of <italic><tp:taxon-name>Ancyronyx patrolus</tp:taxon-name></italic> (Freitag &amp; <xref ref-type="bibr" rid="B15">Jäch 2004</xref>: Fig. 4), from which it can be easily distinguished by the larger size, slenderer body (EL/EW), the entirely reticulate pronotal surface that lacks any glabrous areas, the medially narrowed prosternal process and its genital characters.</p></tp:treatment-sec><tp:treatment-sec sec-type="Larval description (based on 6th instar)"><title>Larval description (based on 6<sup>th</sup> instar).</title><p> Colour as in <xref ref-type="fig" rid="F3">Fig. 8:</xref> very similar to that of <italic><tp:taxon-name>Ancyronyx patrolus</tp:taxon-name></italic>, but overall darker and somewhat shiny; legs entirely pale brown to yellowish. Mouthparts and surrounding portions not distinctly darker than dorsal and ventral head portions. Without pale pattern at dorsal thoracic and abdominal segments; only apex of abdominal segment slightly paler. Ventral side pale brown.</p><p>HW 0.37–0.41 mm; entire larva up to 3.3 mm long. Body shape as in <italic><tp:taxon-name>Ancyronyx patrolus</tp:taxon-name></italic>, except for the following: entire body more vaulted in cross section; dorsal sagittal area flat, with rather indistinct sagittal line, without carina at all thoracic and abdominal segments. Setiferous tubercles at dorsal side rather flat, not as elevated as in the other species (<xref ref-type="fig" rid="F10">Fig. 17A</xref>), those of ventral side very flat and inconspicous (<xref ref-type="fig" rid="F10">Fig. 17B</xref>). Setae originated from tubercles (<xref ref-type="fig" rid="F10">Figs 17A–C</xref>) lanceolate to trichoid and distinctly longer than in the previous species. Posterolateral abdominal projections comparably small, attenuate, distinctly larger at anterior abdominal segments (<xref ref-type="fig" rid="F3">Figs 8</xref>, <xref ref-type="fig" rid="F10">17C</xref>). Trichoid teeth not reaching middle of subsequent abdominal segment when that retracted.</p><p>Head (<xref ref-type="fig" rid="F3">Figs 8</xref>, <xref ref-type="fig" rid="F10">17D-F</xref>) basically as in the previous species, but with the following varying characters: broadest posterior 0.25, laterally slightly convex. Glabrous area with stemmata not exposed. With few long, trichoid setae on lateral sides and one dorsolateral pair of long double setae (<xref ref-type="fig" rid="F10">Figs 17D–F</xref>). Entire head more or less densely covered with squamose to fascicular setae originated from slightly elevated tubercles and additionally with several moderately long trichoid setae (<xref ref-type="fig" rid="F10">Figs 17E–F</xref>). Frontal suture V-shaped. Fasciculate setae at subbasal fringe of clypeus very long, overreaching labrum (<xref ref-type="fig" rid="F10">Fig. 17E</xref>); labrum with large fasciculate setae (<xref ref-type="fig" rid="F10">Fig. 17E</xref>). Gula, maxillae and labium (<xref ref-type="fig" rid="F10">Fig. 17F</xref>) almost as in <italic><tp:taxon-name>Ancyronyx minerva</tp:taxon-name></italic>, but with few squamose setae and shorter maxillary and labial palpi. Mandibles as in <xref ref-type="fig" rid="F10">Fig. 17E</xref>. Antennae (<xref ref-type="fig" rid="F10">Fig. 17E</xref>) almost as in <italic><tp:taxon-name>Ancyronyx patrolus</tp:taxon-name></italic>, scapus with large plumose setae.</p><p>Pro-, meso- and metathorax as in <xref ref-type="fig" rid="F3">Figs 8</xref> and <xref ref-type="fig" rid="F10">17G, H</xref>. Thoracic terga with small round signa in sublateral portions; sagittal line rather inconspicuous. Thoracic venters (<xref ref-type="fig" rid="F10">Figs 17G, H</xref>) with asperities and irregularly distributed setiferous tubercles; anterior sclerites and posterior portion of lateral sclerites of prothorax (<xref ref-type="fig" rid="F10">Fig. 17G</xref>) densely covered with tubercles. Posteromedial sclerite bald and rugulose. Meso- and metathorax with scattered setiferous tubercles at distal portions of all sclerites, lateral sclerite portions densely covered with asperities (<xref ref-type="fig" rid="F10">Fig. 17H</xref>). Legs (<xref ref-type="fig" rid="F10">Fig. 17I</xref>) similar to those of <italic><tp:taxon-name>Ancyronyx patrolus</tp:taxon-name></italic>, but with comparably long and slender femora (c. as long as tibiae); coxae with distinct asperities; other surfaces rather glabrous. Claws slender and long, moderately bent (<xref ref-type="fig" rid="F10">Fig. 17I</xref>).</p><p>Abdomen (<xref ref-type="fig" rid="F3">Figs 8</xref>; <xref ref-type="fig" rid="F10">17A–C, J–K</xref>) without any elevations or carinae at dorsal sagittal area; segments I–VI with a pair submedian trichoid setae, that are distinctly longer than surrounding lanceolate to trichoid setae (<xref ref-type="fig" rid="F10">Fig. 17A</xref>). Ventral sclerite of first segment without sagittal ridge (<xref ref-type="fig" rid="F10">Fig. 17H</xref>). Apex of segment IX distinctly emarginate (<xref ref-type="fig" rid="F10">Fig. 17K</xref>). Operculum (<xref ref-type="fig" rid="F10">Fig. 17J</xref>) subovate, medially slightly impressed, with scattered lanceolate setae in apical and lateral portions.<!--PageBreak--></p></tp:treatment-sec><tp:treatment-sec sec-type="Variation between larval instars"><title>Variation between larval instars. </title><p>The two specimens of prefinal instar stage vary most conspicuously from the above description by the overall paler brown colour, the more conspicuous dorsal setiferous tubercles that let the pronotal signa appear clearly as well as the slightly crested (in cross-section subtriangular) abdominal segment IX.</p></tp:treatment-sec><tp:treatment-sec sec-type="Larval differential diagnosis"><title>Larval differential diagnosis.</title><p>The species is easily distinguishable from other Palawan species by the lack of any dorsosagittal carinae or elevations, the dark, shiny dorsal colour, its rather large size and the rather shallow dorsal tubercles bearing comparably long, lanceolate to trichoid setae.</p></tp:treatment-sec><tp:treatment-sec sec-type="Distribution"><title>Distribution.</title><p>Only known from the type locality in central Palawan and one site in northern Palawan (<xref ref-type="fig" rid="F13">Fig. 20</xref>).</p></tp:treatment-sec><tp:treatment-sec sec-type="Etymology"><title>Etymology.</title><p>The species is named in reference to the remote mountainous river habitats where it was exclusively recorded from.</p></tp:treatment-sec><tp:treatment-sec><!--Section generated to contain objects referenced in tp:taxon-treatment.--><fig id="F3" position="float" orientation="portrait"><label>Figure 3–10.</label><caption><p>Habitus of <bold>3</bold> <italic><tp:taxon-name>Ancyronyx minerva</tp:taxon-name></italic> Freitag &amp; Jäch, 2007, larva, <bold>4</bold> <italic><tp:taxon-name>Ancyronyx punkti</tp:taxon-name></italic> Freitag &amp; Jäch, 2007, larva, <bold>5</bold> <italic><tp:taxon-name>Ancyronyx pseudopatrolus</tp:taxon-name></italic> Freitag &amp; Jäch, 2007, larva, <bold>6</bold> <italic><tp:taxon-name>Ancyronyx patrolus</tp:taxon-name></italic> Freitag &amp; Jäch, 2007, larva, <bold>7</bold> <italic><tp:taxon-name>Ancyronyx montanus</tp:taxon-name></italic> Freitag &amp; Balke, sp. n., adult, <bold>8</bold> <italic><tp:taxon-name>Ancyronyx montanus</tp:taxon-name></italic> Freitag &amp; Balke, sp. n., larva, <bold>9</bold> <italic><tp:taxon-name>Ancyronyx procerus</tp:taxon-name></italic> Jäch, 1994, larva, <bold>10</bold> <italic><tp:taxon-name>Ancyronyx helgeschneideri</tp:taxon-name></italic> Freitag &amp; Jäch, 2007, larva.</p></caption><graphic xmlns:xlink="http://www.w3.org/1999/xlink" xlink:href="ZooKeys-136-047-g003.jpg" position="float" orientation="portrait" xlink:type="simple"/></fig><fig id="F13" position="float" orientation="portrait"><label>Figure 20.</label><caption><p>Collecting sites of the <italic><tp:taxon-name>Ancyronyx</tp:taxon-name></italic> species treated herein in Palawan and Busuanga, including enlarged map of St. Paul National Park. See Freitag &amp; Jäch, 2007, Fig. 17 for previous records.</p></caption><graphic xmlns:xlink="http://www.w3.org/1999/xlink" xlink:href="ZooKeys-136-047-g013.jpg" position="float" orientation="portrait" xlink:type="simple"/></fig></tp:treatment-sec><ref-list><ref id="B15"><mixed-citation xmlns:xlink="http://www.w3.org/1999/xlink" xlink:type="simple"><person-group><name name-style="western"><surname>Jäch</surname><given-names>MA</given-names></name></person-group> (<year>2004</year>)<source> Descriptions of two new species of Ancyronyx Erichson (Insecta: Coleoptera: Elmidae). Annalen des Naturhistorischen Museums in Wien 105 B (2003): 389–395.</source></mixed-citation></ref></ref-list></tp:taxon-treatment>
