# Supplementary material for: Larvae and a new species of Ancyronyx Erichson, 1847 (Insecta, Coleoptera, Elmidae) from Palawan, Philippines, using DNA sequences for the assignment of the developmental stages
Source: Zookeys. 2011 Oct 13;(136):47–82. doi: 10.3897/zookeys.136.1914 (PMC3229288; doi:10.3897/zookeys.136.1914)
Supplement: XML Treatment for Ancyronyx helgeschneideri [file zookeys.136.1914-treatment7.xml]

<!DOCTYPE tp:taxon-treatment
  PUBLIC "-//TaxonX//DTD Taxonomic Treatment Publishing DTD v0 20100105//EN" "tax-treatment-NSO.dtd">
<tp:taxon-treatment xmlns:tp="http://www.plazi.org/taxpub"><tp:treatment-meta><mixed-citation publication-type="journal"><person-group><name><surname>Freitag</surname><given-names>Hendrik</given-names></name><name><surname>Balke</surname><given-names>Michael</given-names></name></person-group><article-title>Larvae and a new species of <italic>Ancyronyx</italic> Erichson, 1847 (Insecta, Coleoptera, Elmidae) from Palawan, Philippines, using DNA sequences for the assignment of the developmental stages</article-title><source>Zookeys</source><day>13</day><month>10</month><year>2011</year><volume>2011</volume><issue>136</issue><fpage>47</fpage><lpage>82</lpage><pub-id pub-id-type="doi">10.3897/zookeys.136.1914</pub-id></mixed-citation></tp:treatment-meta><tp:nomenclature><tp:taxon-name>
                        <tp:taxon-name-part taxon-name-part-type="genus">Ancyronyx</tp:taxon-name-part>
                        <tp:taxon-name-part taxon-name-part-type="species">helgeschneideri</tp:taxon-name-part>
                    <object-id xmlns:xlink="http://www.w3.org/1999/xlink" xlink:type="simple">http://species-id.net/wiki/Ancyronyx_helgeschneideri</object-id>
                    </tp:taxon-name><tp:taxon-authority>Freitag &amp; Jäch, 2007</tp:taxon-authority><xref ref-type="fig" rid="F3">Figs 10</xref><xref ref-type="fig" rid="F12">19A–L</xref><tp:nomenclature-citation-list><tp:nomenclature-citation><tp:taxon-name>Ancyronyx helgeschneideri</tp:taxon-name><comment> Freitag &amp; Jäch, 2007: 55–58 (adult description).</comment></tp:nomenclature-citation></tp:nomenclature-citation-list></tp:nomenclature><tp:treatment-sec sec-type="Material examined"><title>Material examined.</title><p> 21 exs., 1L (0.45) (PCSD, SMTD, ZMUC, IMRL, CFP, NMW, ZSM [FR007, FR061]) “PHIL.: Palawan, P. Princesa S Manturon, Cabayugan R. <named-content xmlns:xlink="http://www.w3.org/1999/xlink" content-type="dwc:verbatimCoordinates" xlink:type="simple">10°09'28"N, 118°53'26"E</named-content> 05.3.2001, leg. Freitag (CR4)M"; 5L (0.39, 0.45, 0.48, 0.49, 0.50) (NMW) “PHIL.: Palawan, P. Princesa S Manturon, Cabayugan R. <named-content xmlns:xlink="http://www.w3.org/1999/xlink" content-type="dwc:verbatimCoordinates" xlink:type="simple">10°09'16"N, 118°52'30"E</named-content> 21.4.2001, leg. Freitag (CR3)C"; 4L (0.32, 0.37, 0.40, 0.43) (CFP) “PHIL.: Palawan, P. Princesa S Manturon, Cabayugan R. <named-content xmlns:xlink="http://www.w3.org/1999/xlink" content-type="dwc:verbatimCoordinates" xlink:type="simple">10°09'16"N, 118°52'30"E</named-content> 18.10.2000, leg. Freitag (CR3)M"; 2L (0.25, 0.48) (CFP) “PHIL.: Palawan, P. Princesa S Manturon, Cabayugan R. <named-content xmlns:xlink="http://www.w3.org/1999/xlink" content-type="dwc:verbatimCoordinates" xlink:type="simple">10°09'16"N, 118°52'30"E</named-content> 13.2.2001, leg. Freitag (CR3)C"; 1L (0.42) (IMRL) “PHIL.: Palawan, P. Princesa S Manturon, Cabayugan R. <named-content xmlns:xlink="http://www.w3.org/1999/xlink" content-type="dwc:verbatimCoordinates" xlink:type="simple">10°09'16"N, 118°52'30"E</named-content> 04.9.2000, leg. Freitag (CR3)C-P"; 3L (0.41, 0.46, 0.48) (ZSM) “PHIL.: Palawan, P. Princesa S Manturon, Cabayugan R. <named-content xmlns:xlink="http://www.w3.org/1999/xlink" content-type="dwc:verbatimCoordinates" xlink:type="simple">10°09'16"N, 118°52'30"E</named-content> 31.7.2001, leg. Freitag (CR3)C"; 2L (2 × 0.47) (PCSD) “PHIL.: Palawan, P. Princesa S Manturon, Cabayugan R. <named-content xmlns:xlink="http://www.w3.org/1999/xlink" content-type="dwc:verbatimCoordinates" xlink:type="simple">10°09'28"N, 118°53'26"E</named-content> 04.9.2000, leg. Freitag (CR4)C-R"; 5L (SMTD) “PHIL.: Palawan, P. Princesa S Manturon, Cabayugan R. <named-content xmlns:xlink="http://www.w3.org/1999/xlink" content-type="dwc:verbatimCoordinates" xlink:type="simple">10°09'28"N, 118°53'26"E</named-content> 16.10.2000, leg. Freitag (CR4)C";1L (0.46) (ZMUC) “PHIL.: Palawan, P. Princesa S Manturon, Cabayugan R. <named-content xmlns:xlink="http://www.w3.org/1999/xlink" content-type="dwc:verbatimCoordinates" xlink:type="simple">10°09'28"N, 118°53'26"E</named-content> 25.5.2001, leg. Freitag (CR4)D"; 1L (0.32) (NMW) “PHIL.: Palawan, P. Princesa SE Manturon, Karst spring <named-content xmlns:xlink="http://www.w3.org/1999/xlink" content-type="dwc:verbatimCoordinates" xlink:type="simple">10°09'29"N, 118°53'30"E</named-content> 18.10.2001, leg.Freitag (LS4)C"; 1L (0.45) (ZMUC) “PHIL.: Palawan, P. Princesa SE Manturon, Karst spring <named-content xmlns:xlink="http://www.w3.org/1999/xlink" content-type="dwc:verbatimCoordinates" xlink:type="simple">10°09'29"N, 118°53'30"E</named-content> 09.12.2001, leg.Freitag (LS4)C"; 2♂♂, 1♀ (SMTD, CFP) “PHIL.: Palawan, Rizal, Campung-ulay, Kalitawan Riv.; HW km 212.2, sec. veget/forest; slightly polluted, submerged wood in run, c. 30m asl. <named-content xmlns:xlink="http://www.w3.org/1999/xlink" content-type="dwc:verbatimCoordinates" xlink:type="simple">9°19'11"N, 118°22'35"E</named-content> 02.7.2010, leg. Freitag (186)"; 1♂, 2♀♀ (NMW, ZSM: [FR013])“PHIL.: Busuanga, Coron; Guadelupe, Balolo R./Brdg. Nat.Rd. km 14; lowld. creek; sec.veget.; run, gravel, CPOM, c.10m asl, <named-content xmlns:xlink="http://www.w3.org/1999/xlink" content-type="dwc:verbatimCoordinates" xlink:type="simple">12°01'43"N, 120°06'48"E</named-content> 03.2.1995, leg. Freitag (169)M".</p></tp:treatment-sec><tp:treatment-sec sec-type="Larval diagnosis (based on 6th instar)"><title>Larval diagnosis (based on 6<sup>th</sup> instar).</title><p>Colour as in <xref ref-type="fig" rid="F3">Fig. 10</xref>; dorsal head, pronotal disc and abdominal segment IX from apical 0.1 to apical 0.4 dark brown; lateral head, antennae, anterior and lateral pronotal margins, legs (except for tip of claw), lateral <!--PageBreak-->abdominal, meso- and metathoracic margins including projections as well as median portion of segment IX pale yellowish; anterior pronotal edges with conspicuous pale pattern that is extending mediad to disc; remaining parts of dorsal thorax and abdomen brown with indistinct pale patterns; the latter most conspicuous as yellowish spot at posterosagittal margin of all segments. Ventral side entirely pale, except for pale brown gula, maxillae, labium and ventral parts of genae.</p><p>HW c. 0.50 mm, entire larve up to 4.5 mm long. Body shape somewhat similar to that of <italic><tp:taxon-name>Ancyronyx procerus</tp:taxon-name></italic> in the external characters, except for the following characters: spiracles distinctly larger, very prominent (<xref ref-type="fig" rid="F3">Figs 10</xref>, <xref ref-type="fig" rid="F12">19A</xref>); entire lateral margin with distinct long, trichoid setae (<xref ref-type="fig" rid="F3">Figs 10</xref>, <xref ref-type="fig" rid="F12">19F</xref>); tubercles at dorsal side more prominent (<xref ref-type="fig" rid="F12">Figs 19A, B</xref>), but dorsal setae very short.</p><p>Head (<xref ref-type="fig" rid="F12">Figs 19B–E</xref>) broadest subbasally, slightly conical anteriad, without median pointed projection at frons; pair of sublateral anterior projections between antenna and clypeus rather shallow and inconspicuous (<xref ref-type="fig" rid="F12">Fig. 19B</xref>). Frons moderately densely covered with moderately large and equally dispersed setiferous tubercles; genae rugose, with scattered tubercles; lateral glabrous area with stemmata irregularly shaped. Antenna (<xref ref-type="fig" rid="F12">Figs 19B–D</xref>) short, c. 1/3 as long as head. Scape short, as long as broad, with subapical fringe of stout sensilla; pedicel cylindrical, less than two times as long as scape and c. three times as long as broad, with few inconspicuous apical sensilla;<!--PageBreak--> flagellum and sensorium as in <italic><tp:taxon-name>Ancyronyx procerus</tp:taxon-name></italic>. Labrum (<xref ref-type="fig" rid="F12">Fig. 19C</xref>) c. 2.5 times as wide as long; lateroapical edges rounded; dorsal surface with tubercles, ramose setae and short trichoid setae. Ventral head (<xref ref-type="fig" rid="F12">Figs 19D, E</xref>) with well-developed longitudinal crests. Maxilla (<xref ref-type="fig" rid="F12">Figs 19D, E</xref>) almost as in <italic><tp:taxon-name>Ancyronyx procerus</tp:taxon-name></italic>. Labium (<xref ref-type="fig" rid="F12">Figs 19D, E</xref>) with mentum (postmentum) broadest in apical half, one pair of moderately long trichoid setae inserted sublaterally at anterior 0.25; some additional inconspicuous setae present at lateral margin in apical half; pair of apicolateral teeth slender, inserted at a distinct subapical crenation; submentum (prementum) divided.</p><p>Prothorax slightly broader than long; tergum with irregularly shaped signa in posterior half. Venter of pro-, meso and metathorax (<xref ref-type="fig" rid="F12">Fig. 19F</xref>) similar to that in <italic><tp:taxon-name>Ancyronyx procerus</tp:taxon-name></italic>, but anterior sclerites more oblique.</p><p>Legs as in <xref ref-type="fig" rid="F12">Figs 19F, G</xref> and very similar to those in <italic><tp:taxon-name>Ancyronyx procerus</tp:taxon-name></italic>.</p><p>Abdomen (<xref ref-type="fig" rid="F3">Figs 10</xref>; <xref ref-type="fig" rid="F12">19A, G–L</xref>) with terga slightly depressed groove along sagittal line at least from 1<sup>st</sup> up to 4<sup>th</sup> segment; venter almost glabrous, with scattered trichoid setae of different length; segment IX as in <xref ref-type="fig" rid="F12">Figs 19J–L</xref> with emarginate apex; operculum (<xref ref-type="fig" rid="F1">Fig. 19L</xref>) glabrous, with rather inconspicuous basal ridges; disc without conspicuous asperities, covered with few scattered setae.</p><fig id="F12" position="float" orientation="portrait"><label>Figure 19.</label><caption><p><italic><tp:taxon-name>Ancyronyx helgeschneideri</tp:taxon-name></italic> Freitag &amp; Jäch, 2007, larva (SEM photographs): <bold>A</bold> lateral portion of abdominal segment VI with posterolateral trichoid tooth and spiracle, dorsal, <bold>B</bold> head, dorsal, <bold>C</bold> head portion with labrum, frontodorsal, <bold>D</bold> head, frontoventral, <bold>E</bold> maxillae &amp; labium, ventral, <bold>F</bold> thoracic segments, ventral, <bold>G</bold> hindleg, ventral, <bold>H</bold> portion of abdominal segments, ventral, <bold>I</bold> abdominal posterolateral projections, ventral, <bold>J</bold> abdominal segment VIII &amp; IX, dorsal, <bold>K</bold> abdominal segment IX, ventral, <bold>L</bold> operculum, ventral.</p></caption><graphic xmlns:xlink="http://www.w3.org/1999/xlink" xlink:href="ZooKeys-136-047-g012.jpg" position="float" orientation="portrait" xlink:type="simple"/></fig></tp:treatment-sec><tp:treatment-sec sec-type="Variation between larval instars"><title>Variation between larval instars.</title><p> Specimens of the 3<sup>rd</sup> to the 6<sup>th</sup> (final) instar stage are available for study. Within this range it is obvious that the younger the specimens the paler they are, the longer are all kinds of setae (in relation to the body) and the fewer setiferous asperities are present. Additionally, the limb setae are varyingly arranged and the terminal abdominal segment is relatively shorter and broader as well as the legs. The latter is most obvious between the final and prefinal instar stages.</p></tp:treatment-sec><tp:treatment-sec sec-type="Larval differential diagnosis"><title>Larval differential diagnosis.</title><p>The larvae of <italic><tp:taxon-name>Ancyronyx helgeschneideri</tp:taxon-name></italic> resemble those of <italic><tp:taxon-name>Ancyronyx procerus</tp:taxon-name></italic> but can be clearly distinguished by absence of the pointed projections at median frons, the more shallow projections between the antenna and clypeus, the larger and more protruding spiracles, the more convex head shape, the varying labrum and antennae and the dorsal surfaces of head, thorax and abdomen that are densely covered with larger tubercles as well as the entire lateral body margin bearing long, conspicuous setae.</p></tp:treatment-sec><tp:treatment-sec sec-type="Distribution"><title>Distribution.</title><p>Only known from Palawan and Busuanga.</p><fig id="F13" position="float" orientation="portrait"><label>Figure 20.</label><caption><p>Collecting sites of the <italic><tp:taxon-name>Ancyronyx</tp:taxon-name></italic> species treated herein in Palawan and Busuanga, including enlarged map of St. Paul National Park. See Freitag &amp; Jäch, 2007, Fig. 17 for previous records.</p></caption><graphic xmlns:xlink="http://www.w3.org/1999/xlink" xlink:href="ZooKeys-136-047-g013.jpg" position="float" orientation="portrait" xlink:type="simple"/></fig></tp:treatment-sec><tp:treatment-sec><!--Section generated to contain objects referenced in tp:taxon-treatment.--><fig id="F3" position="float" orientation="portrait"><label>Figure 3–10.</label><caption><p>Habitus of <bold>3</bold> <italic><tp:taxon-name>Ancyronyx minerva</tp:taxon-name></italic> Freitag &amp; Jäch, 2007, larva, <bold>4</bold> <italic><tp:taxon-name>Ancyronyx punkti</tp:taxon-name></italic> Freitag &amp; Jäch, 2007, larva, <bold>5</bold> <italic><tp:taxon-name>Ancyronyx pseudopatrolus</tp:taxon-name></italic> Freitag &amp; Jäch, 2007, larva, <bold>6</bold> <italic><tp:taxon-name>Ancyronyx patrolus</tp:taxon-name></italic> Freitag &amp; Jäch, 2007, larva, <bold>7</bold> <italic><tp:taxon-name>Ancyronyx montanus</tp:taxon-name></italic> Freitag &amp; Balke, sp. n., adult, <bold>8</bold> <italic><tp:taxon-name>Ancyronyx montanus</tp:taxon-name></italic> Freitag &amp; Balke, sp. n., larva, <bold>9</bold> <italic><tp:taxon-name>Ancyronyx procerus</tp:taxon-name></italic> Jäch, 1994, larva, <bold>10</bold> <italic><tp:taxon-name>Ancyronyx helgeschneideri</tp:taxon-name></italic> Freitag &amp; Jäch, 2007, larva.</p></caption><graphic xmlns:xlink="http://www.w3.org/1999/xlink" xlink:href="ZooKeys-136-047-g003.jpg" position="float" orientation="portrait" xlink:type="simple"/></fig><fig id="F1" position="float" orientation="portrait"><label>Figure 1.</label><caption><p>Small to medium sized, permanent forest streams with heterogeneous morphology and rich in submerged woods and root packs are usually inhabited by the highest numbers of <italic><tp:taxon-name>Ancyronyx</tp:taxon-name></italic> species. This picture shows the type locality of <italic><tp:taxon-name>Ancyronyx montanus</tp:taxon-name></italic> where also <italic><tp:taxon-name>Ancyronyx minerva</tp:taxon-name></italic>, <italic><tp:taxon-name>Ancyronyx patrolus</tp:taxon-name></italic>, <italic><tp:taxon-name>Ancyronyx pseudopatrolus</tp:taxon-name></italic> and <italic><tp:taxon-name>Ancyronyx punkti</tp:taxon-name></italic> occurred sympatrically.</p></caption><graphic xmlns:xlink="http://www.w3.org/1999/xlink" xlink:href="ZooKeys-136-047-g001.jpg" position="float" orientation="portrait" xlink:type="simple"/></fig></tp:treatment-sec></tp:taxon-treatment>
